# Supplementary material for: Diverse hosts, diverse immune systems: Evolutionary variation in bat immunology
Source: Ann N Y Acad Sci. 2025 Jul 3;1550(1):151–72. doi: 10.1111/nyas.15395 (PMC12412728; doi:10.1111/nyas.15395)
Supplement: Supplementary file 1 — Supporting Information [file NYAS-1550-151-s001.xlsx]

## Sheet: Sheet1
Species	GenBank Accession	Assembly	Assembly Level	Contig N50	Number of Scaffolds	Release Date	WGS project accession
Antrozous pallidus	GCA_027563665.1	DD_ASM_mAP_20210503	Chromosome	41887785	92	2023-01-09	JAOAOB01
Artibeus intermedius	GCA_038363225.1	mArtInt1.hap2	Chromosome	74638333	187	2024-04-22	JBAWUT01
	GCA_038363145.1	mArtInt1.hap1	Chromosome	60026580	419	2024-04-22	JBAWUS01
Artibeus lituratus	GCA_038363175.2	mArtLit1.hap2	Chromosome	60386740	312	2024-05-17	JBAWUR02
	GCA_038363095.2	mArtLit.hap1	Chromosome	65515378	486	2024-05-21	JBAWUQ02
Aselliscus stoliczkanus	GCA_043727835.1	ASM4372783v1	Chromosome	61181192	74	2024-10-24	JARPMH01
	GCA_033961575.1	ASM3396157v1	Chromosome	73009000	191	2023-11-28	JAWWOG01
Cnephaeus nilssonii	GCA_951640355.1	mEptNil1.1	Chromosome	2474537	206	2023-05-18	CATOCV01
Cynopterus sphinx	GCA_030015415.1	ASM3001541v1	Chromosome	84235024	181	2023-05-16	JAKZJJ01
Desmodus rotundus	GCA_022682495.1	HLdesRot8A	Chromosome	6762714	572	2022-03-24	JAKFFZ01
	GCA_022682495.2	HLdesRot8A.1	Chromosome	6739964	573	2022-03-24	JAKFFZ01
	GCA_022682395.2	HLdesRot8B.1	Chromosome	7563979	429	2022-03-24	JAKFGA01
Doryrhina cyclops	GCA_043880285.1	ASM4388028v1	Chromosome	14255823	65	2024-10-28	JARCLX01
Eidolon dupreanum	GCA_028627145.1	Eidolon_dupreanum_HiC	Chromosome	109255	1191098	2023-02-16	JAQQSQ01
Eptesicus fuscus	GCA_027574615.1	DD_ASM_mEF_20220401	Chromosome	49033427	48	2023-01-09	JANZWY01
Glossophaga mutica	GCA_039655065.1	mGloMut1.hap1	Chromosome	77027013	81	2024-05-17	JBCAQL01
	GCA_039656995.1	mGloMut1.hap2	Chromosome	72101253	71	2024-05-17	JBCAQM01
Hipposideros larvatus	GCA_031876335.1	mHipLar1.pri	Chromosome	34562834	69	2023-09-25	JAVKSA01
	GCA_043727955.1	ASM4372795v1	Chromosome	19276934	249	2024-10-24	JARCLT01
Megaderma spasma	GCA_043880595.1	ASM4388059v1	Chromosome	22627155	418	2024-10-28	JAREJN01
Miniopterus schreibersii	GCA_964146895.1	mMinSch1.hap1.1	Chromosome	2292542	264	2024-06-06	CAXLBM01
Molossus alvarezi	GCA_037176705.1	mMolAlv2.hap2	Chromosome	69284146	287	2024-03-15	JBAWUJ01
	GCA_037157525.1	mMolAlv2.hap1	Chromosome	63410948	325	2024-03-15	JBAWUI01
Molossus nigricans	GCA_039880945.1	mMolNig1.hap1	Chromosome	74731956	365	2024-05-29	JBDPII01
	GCA_039880925.1	mMolNig1.hap2	Chromosome	73223485	282	2024-05-29	JBDPIJ01
Mops condylurus	GCA_043748645.1	ASM4374864v1	Chromosome	56964224	38	2024-10-24	JARPMO01
Myotis daubentonii	GCA_963259705.1	mMyoDau2.1	Chromosome	3062752	121	2023-08-20	CAUJLG01
Myotis mystacinus	GCA_964094495.2	mMyoMys1.hap1.1	Chromosome	2201046	525	2024-06-12	CAXKYI02
	GCA_964195625.1	mMyoMys1.hap2.1	Chromosome	2254345	327	2024-06-30	CAXMUD01
Myotis nattereri	GCA_964212035.1	mMyoNat1.hap1.1	Chromosome	2065327	342	2024-08-02	CAXOTG01
Nyctalus aviator	GCA_036971965.2	NENU_Navi_2.0	Chromosome	61249120	195	2024-05-31	JAPZQD02
Nyctalus leisleri	GCA_964264875.1	mNycLei1.hap1.1	Chromosome	1871731	1280	2024-09-21	CAXWAE01
Phyllostomus discolor	GCA_004126475.3	mPhyDis1.pri.v3	Chromosome	6892556	77	2020-05-12	RXPA02
Pipistrellus abramus	GCA_044885105.1	ASM4488510v1	Chromosome	60509936	145	2024-11-13	JBINKG01
Pipistrellus hanaki	GCA_964339955.1	mPipHan1.1	Chromosome	48700701	141	2024-11-14	CAYEYA01
Pipistrellus nathusii	GCA_963693515.1	mPipNat.pri	Chromosome	17739480	153	2024-02-07	CAVNZX01
	GCA_963693525.1	mPipNat.alt	Chromosome	19092895	155	2024-02-07	CAVNZY01
Pipistrellus pipistrellus	GCA_903992545.1	mPipPip1.1	Chromosome	4446752	322	2020-08-06	CAJEUD01
Pipistrellus pygmaeus	GCA_949987585.1	mPipPyg2.1	Chromosome	54047000	242	2023-05-01	CATLKC01
Plecotus auritus	GCA_963455305.1	mPleAur1.1	Chromosome	2948753	64	2023-09-20	CAUOHF01
Pteropus rufus	GCA_028533765.1	Pteropus_rufus_HiC	Chromosome	213999	469091	2023-02-10	JAPYYI01
Rhinolophus affinis	GCA_043728065.1	ASM4372806v1	Chromosome	65534120	2193	2024-10-24	JARCLV01
	GCA_040057535.1	ASM4005753v1	Chromosome	201316	60	2024-06-04	JAUKPG01
Rhinolophus ferrumequinum	GCA_004115265.3	mRhiFer1_v1.p	Chromosome	31900497	134	2019-05-17	RXPC01
Rhinolophus hipposideros	GCA_964194185.1	mRhiHip2.hap1.1	Chromosome	2014157	722	2024-06-28	CAXMLL01
Rhinolophus perniger lanosus	GCA_043748575.1	ASM4374857v1	Chromosome	53323821	65	2024-10-24	JARWAW01
Rhinolophus rex	GCA_041825415.1	ASM4182541v1	Chromosome	75261663	149	2024-09-09	JBGVUD01
Rhinolophus sinicus	GCA_036562045.1	ASM3656204v1	Chromosome	42906106	454	2024-06-26	JAYKMD01
Rhinolophus trifoliatus	GCA_043728145.1	ASM4372814v1	Chromosome	11115074	125	2024-10-24	JARDWN01
Rhinolophus yonghoiseni	GCA_043880425.1	ASM4388042v1	Chromosome	28095277	1485	2024-10-28	JARCGW01
Rhinopoma microphyllum	GCA_043880545.1	ASM4388054v1	Chromosome	32895649	106	2024-10-28	JARUKN01
Rhynchonycteris naso	GCA_037038555.1	mRhyNas2.hap2	Chromosome	108301702	38	2024-03-06	JBAKBJ01
	GCA_037038545.1	mRhyNas2.hap1	Chromosome	86271459	40	2024-03-06	JBAKBI01
Rousettus madagascariensis	GCA_028533395.1	Rousettus_madagascariensis_HiC	Chromosome	63903	1467186	2023-02-09	JAPYYH01
Saccopteryx bilineata	GCA_036850765.1	mSacBil1_pri_phased_curated	Chromosome	20156883	256	2024-02-26	JAWMAK01
Saccopteryx leptura	GCA_036850995.1	mSacLep1_pri_phased_curated	Chromosome	17812205	167	2024-02-26	JAVMPD01
Tadarida brasiliensis	GCA_030848825.1	DD_mTadBra1_pri	Chromosome	86333355	147	2023-08-22	JAUMIU01
Taphozous melanopogon	GCA_044509165.1	WHU_Tmel_v1	Chromosome	44022992	26	2024-11-06	JBBMOG01
Trachops cirrhosus	GCA_028533065.1	Trachops_cirrhosus_HiC	Chromosome	60077	396519	2023-02-09	JAPYXV01
Vespertilio murinus	GCA_963924515.1	mVesMur1.1	Chromosome	3319810	177	2024-01-29	CAWUQJ01
Eonycteris spelaea	GCA_003508835.1	Espe.v1	Contig	8002591	Not available	2018-09-07	PUFA01
Myotis pilosus	GCA_036010255.1	ASM3601025v1	Contig	79957542	Not available	2024-01-23	JASKON01
Anoura caudifer	GCA_004027475.1	AnoCau_v1_BIUU	Scaffold	143417	337255	2019-01-16	PVKU01
Artibeus jamaicensis	GCA_021234435.1	CSHL_Jam_final	Scaffold	22092642	867	2021-12-20	JAIVGF01
	GCA_004027435.1	ArtJam_v1_BIUU	Scaffold	32365	794376	2019-01-16	PVKR01
	GCA_014825515.1	WHU_Ajam_v2	Scaffold	374929	56739	2020-09-30	VSFN01
Carollia perspicillata	GCA_004027735.1	CarPer_v1_BIUU	Scaffold	10341	1925339	2019-01-16	PVKM01
Cnephaeus nilssonii	GCA_951640545.1	mEptNil1.1 alternate haplotype	Scaffold	846662	4896	2023-05-18	CATOCW01
Corynorhinus townsendii	GCA_026230045.1	mCorTow1.0.hap2	Scaffold	22150609	182	2022-11-18	JAPDVU01
	GCA_026230055.1	mCorTow1.0.hap1	Scaffold	23382908	390	2022-11-18	JAPDVT01
Craseonycteris thonglongyai	GCA_004027555.1	CraTho_v1_BIUU	Scaffold	23218	1224256	2019-01-16	PVKE01
Cynopterus brachyotis	GCA_009793145.1	ASM979314v1	Scaffold	16627	48006	2019-12-23	SSHV01
Eidolon helvum	GCA_000465285.1	ASM46528v1	Scaffold	12668	133538	2013-09-13	AWHC01
Hipposideros armiger	GCF_001890085.2	ASM189008v1	Scaffold	39869	7386	2016-12-06	JXIK01
	GCA_001890085.1	ASM189008v1	Scaffold	39863	7570	2016-12-06	JXIK01
Hipposideros galeritus	GCA_004027415.1	HipGal_v1_BIUU	Scaffold	33704	840200	2019-01-16	PVLB01
Hipposideros pendleburyi	GCA_021464545.1	ASM2146454v1	Scaffold	72646	28685	2022-01-14	JAHQIX01
Ia io	GCA_025583905.1	NENU_Iio_1.0	Scaffold	62415887	2008	2022-10-05	JAJQQW01
Lasiurus borealis	GCA_004026805.1	LasBor_v1_BIUU	Scaffold	35165	518900	2019-01-16	PVJN01
Lasiurus cinereus	GCA_011751065.4	ASM1175106v4	Scaffold	120503	2475	2024-10-08	JAAGEH03
	GCA_011751095.1	L.cinereus_Cryan_1219_p1.0	Scaffold	120599	2537	2020-03-25	JAAGEI01
Lyroderma lyra	GCA_004026885.1	MegLyr_v1_BIUU	Scaffold	71674	1902801	2019-01-16	PVJL01
	GCA_000465345.1	ASM46534v1	Scaffold	7043	192872	2013-09-14	AWHB01
Macroglossus sobrinus	GCA_004027375.1	MacSob_v1_BIUU	Scaffold	338389	171985	2019-01-16	PVKZ01
Macrotus californicus	GCA_007922815.1	MacCal_v1_BIUU	Scaffold	16404	1125430	2019-08-08	VMDR01
Micronycteris hirsuta	GCA_004026765.1	MicHir_v1_BIUU	Scaffold	62961	550090	2019-01-16	PVJI01
Miniopterus natalensis	GCA_001595765.1	Mnat.v1	Scaffold	29777	1269	2016-03-22	LDJU01
Molossus molossus	GCA_014108415.1	mMolMol1.p	Scaffold	22174888	60	2020-08-13	JACASF01
Mormoops blainvillei	GCA_004026545.1	MorMeg_v1_BIUU	Scaffold	142682	205259	2019-01-16	PVJD01
Murina feae	GCA_004026665.1	MurFea_v1_BIUU	Scaffold	23400	880177	2019-01-16	PVJC01
Myotis brandtii	GCA_000412655.1	ASM41265v1	Scaffold	23289	169750	2013-06-28	ANKR01
Myotis davidii	GCA_000327345.1	ASM32734v1	Scaffold	15182	101769	2012-12-20	ALWT01
Myotis findleyi	GCA_038630795.1	ASM3863079v1	Scaffold	60830	59017	2024-04-29	JAWQEE01
Myotis lucifugus	GCA_000147115.1	Myoluc2.0	Scaffold	64330	11654	2010-09-14	AAPE02
Myotis myotis	GCA_014108235.1	mMyoMyo1.p	Scaffold	12511134	92	2020-08-13	JABWUV01
	GCA_004026985.1	MyoMyo_v1_BIUU	Scaffold	19322	1045197	2019-01-16	PVIZ01
Myotis planiceps	GCA_036250175.1	ASM3625017v1	Scaffold	13500	324886	2024-01-29	JAYKON01
Myotis vivesi	GCA_035771395.1	ASM3577139v1	Scaffold	68740	64503	2024-01-17	JAWPEG01
Myotis yumanensis	GCA_028538775.1	mMyoYum1.0.hap1	Scaffold	28025655	475	2023-02-10	JAPQVT01
	GCA_028536395.1	mMyoYum1.0.hap2	Scaffold	26795370	250	2023-02-07	JAPQVU01
Noctilio leporinus	GCA_004026585.1	NocLep_v1_BIUU	Scaffold	135651	298222	2019-01-16	PVIW01
Nycticeius humeralis	GCA_007922795.1	NycHum_v1_BIUU	Scaffold	14267	1676240	2019-08-08	VMDQ01
Phyllostomus hastatus	GCA_019186645.2	TTU_PhHast_1.1	Scaffold	31525663	534	2021-07-09	JAHKBD01
Pipistrellus kuhlii	GCA_014108245.1	mPipKuh1.p	Scaffold	10591995	202	2020-08-13	JACAGB01
Pteronotus mesoamericanus	GCF_021234165.1	CSHL_Meso_final	Scaffold	31477943	333	2021-12-20	JAIWKQ01
Pteronotus parnellii	GCA_000465405.1	ASM46540v1	Scaffold	9502	177401	2013-09-13	AWGZ01
Pteronotus parnellii mexicanus	GCA_036768555.1	ASM3676855v1	Scaffold	3693	26271	2024-02-22	JAWWUB01
Pteropus alecto	GCA_000325575.1	ASM32557v1	Scaffold	31842	65597	2012-12-20	ALWS01
Pteropus pselaphon	GCA_014363405.1	P_pselaphon_scaffold_01	Scaffold	394964	7513	2020-08-23	BMBI01
Pteropus vampyrus	GCA_000151845.2	Pvam_2.0	Scaffold	21866	36094	2014-12-05	ABRP02
	GCA_902729225.1	Ma_sr-lr_union100	Scaffold	255763	16113	2020-04-15	CACVBW01
Rousettus aegyptiacus	GCA_014176215.1	mRouAeg1.p	Scaffold	21999313	29	2020-08-13	JACASE01
	GCA_015472805.1	rouAeg_1.0	Scaffold	120632	4947	2020-10-30	BNJL01
	GCA_004024865.1	RouAeg_v1_BIUU	Scaffold	100260	221754	2019-01-15	PVIL01
	GCA_001466805.2	Raegyp2.0	Scaffold	1488988	2489	2016-03-17	LOCP02
Rousettus leschenaultii	GCA_015472975.1	rouLes_1.0	Scaffold	40477	8141	2020-10-30	BNJM01
Sturnira hondurensis	GCA_014824575.3	ASM1482457v3	Scaffold	2136421	25881	2022-12-28	VSFL02
	GCA_014824575.2	WHU_Shon_v2.1	Scaffold	2136421	26068	2020-09-30	VSFL01
Tonatia bakeri	GCA_004024845.1	TonSau_v1_BIUU	Scaffold	141649	249810	2019-01-15	PVIA01
